# Supplementary material for: Gut microbial composition varies with host metabolic phenotype in juvenile Atlantic salmon
Source: J Exp Biol. 2026 May 14;229(9):jeb251523. doi: 10.1242/jeb.251523 (PMC13245908; doi:10.1242/jeb.251523)
Supplement: Dataset 1. Individual-level physiological and microbiome data for juvenile Atlantic salmon [file jexbio-229-251523-Dataset1.csv]

Sample	Experiment	Barcode	Treatment	Tank	Sample_Type	Origin	Mass	Length	DRER	Growth efficiency	Average Microbial Load	Water	SMR	MMR	AS	rSMR	rMMR	rAS	peak SDA	time to peak SDA	duration SDA
L1H	exp2	FLD0097	low	NA	hindgut	wild 1+	13.7	107.9	2.9358144	0.189100982	282038078	75.08858965	22.61	NA	NA	-1.079279227	NA	NA	NA	NA	NA
L2H	exp2	FLD0099	low	NA	hindgut	wild 1+	16.5	115.6	3.497945378	0.274398418	89249795.03	73.52887923	22.18	NA	NA	-1.351846647	NA	NA	NA	NA	NA
L3P	exp2	FLD0100	low	NA	foregut	wild 1+	19.2	119.9	3.6929949	NA	765636104.3	74.12006103	28.2	NA	NA	-0.816765168	NA	NA	NA	NA	NA
L3H	exp2	FLD0101	low	NA	hindgut	wild 1+	19.2	119.9	3.6929949	NA	765636104.3	74.12006103	28.2	NA	NA	-0.816765168	NA	NA	NA	NA	NA
L4P	exp2	FLD0102	low	NA	foregut	wild 1+	8.6	93.6	NA	NA	47490527.03	75.60237164	14.6	NA	NA	-1.174554226	NA	NA	NA	NA	NA
L5P	exp2	FLD0104	low	NA	foregut	wild 1+	15.1	106.6	NA	NA	212390909.2	74.32307043	27.2	NA	NA	-0.694547236	NA	NA	NA	NA	NA
L5H	exp2	FLD0105	low	NA	hindgut	wild 1+	15.1	106.6	NA	NA	212390909.2	74.32307043	27.2	NA	NA	-0.694547236	NA	NA	NA	NA	NA
L6P	exp2	FLD0106	low	NA	foregut	wild 1+	15.3	108.9	NA	NA	24024556.93	73.62098015	27.69	NA	NA	-0.65538111	NA	NA	NA	NA	NA
L6H	exp2	FLD0107	low	NA	hindgut	wild 1+	15.3	108.9	NA	NA	24024556.93	73.62098015	27.69	NA	NA	-0.65538111	NA	NA	NA	NA	NA
L7P	exp2	FLD0108	low	NA	foregut	wild 1+	15.6	113.4	3.3405945	0.345154457	126530195.3	73.72050817	28.28	NA	NA	-0.612519091	NA	NA	NA	NA	NA
L7H	exp2	FLD0109	low	NA	hindgut	wild 1+	15.6	113.4	3.3405945	0.345154457	126530195.3	73.72050817	28.28	NA	NA	-0.612519091	NA	NA	NA	NA	NA
L8P	exp2	FLD0110	low	NA	foregut	wild 1+	8.2	91	2.0505921	0.295427571	1303272476	74.96925657	16.4	NA	NA	-0.87894456	NA	NA	NA	NA	NA
L8H	exp2	FLD0111	low	NA	hindgut	wild 1+	8.2	91	2.0505921	0.295427571	1303272476	74.96925657	16.4	NA	NA	-0.87894456	NA	NA	NA	NA	NA
L9P	exp2	FLD0112	low	NA	foregut	wild 1+	18.7	120.1	3.7978514	0.330986724	16900087.37	73.03784808	31.73	NA	NA	-0.404677139	NA	NA	NA	NA	NA
L9H	exp2	FLD0113	low	NA	hindgut	wild 1+	18.7	120.1	3.7978514	0.330986724	16900087.37	73.03784808	31.73	NA	NA	-0.404677139	NA	NA	NA	NA	NA
L10P	exp2	FLD0114	low	NA	foregut	wild 1+	13.4	110.4	3.0797121	NA	538787404.5	73.33949652	27.33	NA	NA	-0.52349583	NA	NA	NA	NA	NA
L10H	exp2	FLD0115	low	NA	hindgut	wild 1+	13.4	110.4	3.0797121	NA	538787404.5	73.33949652	27.33	NA	NA	-0.52349583	NA	NA	NA	NA	NA
L11P	exp2	FLD0116	low	NA	foregut	wild 1+	16.1	108.9	3.0688968	0.334080204	441591521.3	73.36357745	30	NA	NA	-0.457160014	NA	NA	NA	NA	NA
L11H	exp2	FLD0117	low	NA	hindgut	wild 1+	16.1	108.9	3.0688968	0.334080204	441591521.3	73.36357745	30	NA	NA	-0.457160014	NA	NA	NA	NA	NA
L12P	exp2	FLD0118	low	NA	foregut	wild 1+	8.6	92.7	NA	NA	165972448.6	74.75454099	20.31	NA	NA	-0.540533565	NA	NA	NA	NA	NA
L12H	exp2	FLD0119	low	NA	hindgut	wild 1+	8.6	92.7	NA	NA	165972448.6	74.75454099	20.31	NA	NA	-0.540533565	NA	NA	NA	NA	NA
L13P	exp2	FLD0120	low	NA	foregut	wild 1+	9	106.9	2.881976313	NA	364161890.5	74.76842529	21.31	NA	NA	-0.519175834	NA	NA	NA	NA	NA
L13H	exp2	FLD0121	low	NA	hindgut	wild 1+	9	106.9	2.881976313	NA	364161890.5	74.76842529	21.31	NA	NA	-0.519175834	NA	NA	NA	NA	NA
L14H	exp2	FLD0122	low	NA	hindgut	wild 1+	14.3	104.6	2.84084279	0.376094136	140608418.2	73.53338045	29.45	NA	NA	-0.376523801	NA	NA	NA	NA	NA
L15P	exp2	FLD0123	low	NA	foregut	wild 1+	9.2	93.9	2.236653433	0.059040063	1086612592	76.64826242	22.06	NA	NA	-0.477643347	NA	NA	NA	NA	NA
L15H	exp2	FLD0124	low	NA	hindgut	wild 1+	9.2	93.9	2.236653433	0.059040063	1086612592	76.64826242	22.06	NA	NA	-0.477643347	NA	NA	NA	NA	NA
FA2607	exp2	FLD0125	env	NA	environmental	NA	NA	NA	NA	NA	NA	NA	NA	NA	NA	NA	NA	NA	NA	NA	NA
FB2607	exp2	FLD0126	env	NA	environmental	NA	NA	NA	NA	NA	NA	NA	NA	NA	NA	NA	NA	NA	NA	NA	NA
FC2607	exp2	FLD0127	env	NA	environmental	NA	NA	NA	NA	NA	NA	NA	NA	NA	NA	NA	NA	NA	NA	NA	NA
L14P	exp2	FLD0128	low	NA	foregut	wild 1+	14.3	104.6	2.84084279	0.376094136	140608418.2	73.53338045	29.45	NA	NA	-0.376523801	NA	NA	NA	NA	NA
H15P	exp2	FLD0129	high	NA	foregut	wild 1+	14.9	115.3	3.4274159	0.464955	233197118.5	70.31087724	31.89	NA	NA	-0.157480972	NA	NA	NA	NA	NA
H14P	exp2	FLD0130	high	NA	foregut	wild 1+	10.7	100.9	NA	NA	62117023.89	75.64427545	28.71	NA	NA	-0.01457391	NA	NA	NA	NA	NA
H14H	exp2	FLD0131	high	NA	hindgut	wild 1+	10.7	100.9	NA	NA	62117023.89	75.64427545	28.71	NA	NA	-0.01457391	NA	NA	NA	NA	NA
H13H	exp2	FLD0132	high	NA	hindgut	wild 1+	27.8	136.7	NA	NA	523747459.8	79.6084362	37.69	NA	NA	0.150846726	NA	NA	NA	NA	NA
H12P	exp2	FLD0133	high	NA	foregut	wild 1+	8.4	90.6	2.0169765	NA	239302803.2	73.81699662	26.94	NA	NA	0.243058835	NA	NA	NA	NA	NA
H11P	exp2	FLD0135	high	NA	foregut	wild 1+	16.1	110.8	3.2269224	NA	299181007.4	NA	35	NA	NA	0.098683483	NA	NA	NA	NA	NA
H11H	exp2	FLD0136	high	NA	hindgut	wild 1+	16.1	110.8	3.2269224	NA	299181007.4	NA	35	NA	NA	0.098683483	NA	NA	NA	NA	NA
H10P	exp2	FLD0137	high	NA	foregut	wild 1+	14.4	110.1	3.1031784	0.453790745	474033179.8	73.17073171	34.97	NA	NA	0.228208908	NA	NA	NA	NA	NA
H10H	exp2	FLD0138	high	NA	hindgut	wild 1+	14.4	110.1	3.1031784	0.453790745	474033179.8	73.17073171	34.97	NA	NA	0.228208908	NA	NA	NA	NA	NA
H9P	exp2	FLD0139	high	NA	foregut	wild 1+	19.6	123.7	NA	NA	40733221.41	74.57936684	37.18	NA	NA	0.166465295	NA	NA	NA	NA	NA
H9H	exp2	FLD0140	high	NA	hindgut	wild 1+	19.6	123.7	NA	NA	40733221.41	74.57936684	37.18	NA	NA	0.166465295	NA	NA	NA	NA	NA
H8P	exp2	FLD0141	high	NA	foregut	wild 1+	9.8	95.7	2.37346	0.206292536	313910505.9	75.46536173	31.68	NA	NA	0.472826137	NA	NA	NA	NA	NA
H8H	exp2	FLD0142	high	NA	hindgut	wild 1+	9.8	95.7	2.37346	0.206292536	313910505.9	75.46536173	31.68	NA	NA	0.472826137	NA	NA	NA	NA	NA
H7P	exp2	FLD0143	high	NA	foregut	wild 1+	15	110	3.1270311	0.831111447	361749727.7	69.22253923	37.49	NA	NA	0.456740543	NA	NA	NA	NA	NA
H7H	exp2	FLD0144	high	NA	hindgut	wild 1+	15	110	3.1270311	0.831111447	361749727.7	69.22253923	37.49	NA	NA	0.456740543	NA	NA	NA	NA	NA
H6P	exp2	FLD0145	high	NA	foregut	wild 1+	19.6	120.4	3.8095785	0.665487328	626664552.4	71.47862972	39.84	NA	NA	0.4623914	NA	NA	NA	NA	NA
H6H	exp2	FLD0146	high	NA	hindgut	wild 1+	19.6	120.4	3.8095785	0.665487328	626664552.4	71.47862972	39.84	NA	NA	0.4623914	NA	NA	NA	NA	NA
H5P	exp2	FLD0147	high	NA	foregut	wild 1+	16.42	107.7	2.991034433	0.378318584	315827842.2	71.68804074	39.74	NA	NA	0.604379876	NA	NA	NA	NA	NA
H5H	exp2	FLD0148	high	NA	hindgut	wild 1+	16.42	107.7	2.991034433	0.378318584	315827842.2	71.68804074	39.74	NA	NA	0.604379876	NA	NA	NA	NA	NA
H4P	exp2	FLD0149	high	NA	foregut	wild 1+	17.4	119.2	3.715066833	0.383465226	110531947.8	73.17708333	40.19	NA	NA	0.596774071	NA	NA	NA	NA	NA
H4H	exp2	FLD0150	high	NA	hindgut	wild 1+	17.4	119.2	3.715066833	0.383465226	110531947.8	73.17708333	40.19	NA	NA	0.596774071	NA	NA	NA	NA	NA
H3P	exp2	FLD0151	high	NA	foregut	wild 1+	8.5	93.6	2.231902633	0.28618236	328474433.9	73.69402985	38.46	NA	NA	1.498934275	NA	NA	NA	NA	NA
H3H	exp2	FLD0152	high	NA	hindgut	wild 1+	8.5	93.6	2.231902633	0.28618236	328474433.9	73.69402985	38.46	NA	NA	1.498934275	NA	NA	NA	NA	NA
H2P	exp2	FLD0153	high	NA	foregut	wild 1+	17.8	117.4	3.5863164	0.532062544	80343080.51	72.41503977	41.27	NA	NA	0.695811943	NA	NA	NA	NA	NA
H2H	exp2	FLD0154	high	NA	hindgut	wild 1+	17.8	117.4	3.5863164	0.532062544	80343080.51	72.41503977	41.27	NA	NA	0.695811943	NA	NA	NA	NA	NA
H1P	exp2	FLD0155	high	NA	foregut	wild 1+	11	102.8	2.7027504	0.87300284	120190116.8	67.09485325	53.17	NA	NA	2.654992069	NA	NA	NA	NA	NA
H1H	exp2	FLD0156	high	NA	hindgut	wild 1+	11	102.8	2.7027504	0.87300284	120190116.8	67.09485325	53.17	NA	NA	2.654992069	NA	NA	NA	NA	NA
BA0608	exp2	FLD0157	env	NA	environmental	NA	NA	NA	NA	NA	NA	NA	NA	NA	NA	NA	NA	NA	NA	NA	NA
BB0608	exp2	FLD0158	env	NA	environmental	NA	NA	NA	NA	NA	NA	NA	NA	NA	NA	NA	NA	NA	NA	NA	NA
BA0108	exp2	FLD0160	env	NA	environmental	NA	NA	NA	NA	NA	NA	NA	NA	NA	NA	NA	NA	NA	NA	NA	NA
BB0108	exp2	FLD0161	env	NA	environmental	NA	NA	NA	NA	NA	NA	NA	NA	NA	NA	NA	NA	NA	NA	NA	NA
BC0108	exp2	FLD0162	env	NA	environmental	NA	NA	NA	NA	NA	NA	NA	NA	NA	NA	NA	NA	NA	NA	NA	NA
FA0608	exp2	FLD0163	env	NA	environmental	NA	NA	NA	NA	NA	NA	NA	NA	NA	NA	NA	NA	NA	NA	NA	NA
FB0608	exp2	FLD0164	env	NA	environmental	NA	NA	NA	NA	NA	NA	NA	NA	NA	NA	NA	NA	NA	NA	NA	NA
